# Supplementary material for: A bioprinted model of pregnant human uterine myometrium
Source: Front Bioeng Biotechnol. 2025 Oct 30;13:1632320. doi: 10.3389/fbioe.2025.1632320 (PMC12611874; doi:10.3389/fbioe.2025.1632320)
Supplement: Supplementary file 1 [file DataSheet1.zip]

Archive with 1 entries (1 files):
- Ulrich Sup Video Live Dead 220516LB.avi
